# Supplementary material for: Finite Element Analysis of the Structure and Working Principle of Solid-State Shear Milling (S3M) Equipment
Source: Materials (Basel). 2024 Aug 26;17(17):4210. doi: 10.3390/ma17174210 (PMC11396375; doi:10.3390/ma17174210)
Supplement: Supplementary file 1 [file materials-17-04210-s001.zip]

Archive with 1 entries (1 files):
- materials-3093543-supplementary.pdf
